# Supplementary material for: Genetic diversity of Rhododendron dauricum based on morphological traits and SSR markers
Source: Front Plant Sci. 2025 Feb 6;16:1533824. doi: 10.3389/fpls.2025.1533824 (PMC11839661; doi:10.3389/fpls.2025.1533824)
Supplement: Supplementary file 4 [file Table1.xlsx]

## Sheet: Sheet1
Table S1 Overview of germplasm resources investigation of 7 forestry bureaus in Greater Khingan
Distribution area	Survey location	longitude	latitude	altitude(m)	habitat	forest type	area（hm²）
Amur Forestry Bureau	Xing'an Forest Farm	123°39′47"E	53°24′17"N	420	under-forestry,Forest margin	coniferous forest	94600
	Longhe Forest Farm	123°39′50"E	53°17′33"N	430	under-forestry,Forest margin	coniferous forest	95600
Huzhong Forestry Bureau	Yongqing Forest Farm	123°35′53"E	52°03′01"N	600	under-forestry,Forest margin	coniferous forest	55
	Hongwei Forest Farm	123°35′12"E	51°55′13"N	630	under-forestry,Forest margin	theropencedrymion	40
	Huyuan Forest Farm	123°35′10"E	51°49′09"N	700	under-forestry,Forest margin	theropencedrymion	23
	Bishui Forest Farm	123°38′40"E	52°05′27"N	700	under-forestry,Forest margin	coniferous forest	30
	Yongqing Forest Farm	123°26′33"E	52°06′57"N	665	under-forestry,Forest margin	coniferous forest	40
	Bishui Forest Farm	123°27′52"E	52°16′52"N	837	under-forestry,Forest margin	theropencedrymion	45
Jialin Forestry Bureau	Dongfeng Forest Farm	124°08′32"E	50°14′72"N	450	under-forestry,Forest margin	theropencedrymion	101
	Guli Forest Farm	124°47′28"E	50°44′43"N	580	On the hillside	shrubbery	3
	Cuifeng Forest Farm	123°57′46"E	50°48′47"N	825	On the hillside	theropencedrymion	6
	Guzhong Forest Farm	125°16′08"E	50°57′36"N	430	under-forestry	theropencedrymion	45
	Hekou Forest Farm	125°10′23"E	50°31′16"N	430	under-forestry	theropencedrymion	4
	Daziyangshan Forest Farm	125°15′29"E	50°41′24"N	400	under-forestry	theropencedrymion	1
	Naduli Forest Farm	125°10′15"E	50°44′51"N	520	On the hillside	shrubbery	4
	Leap Forward Forest Farm	124°05′35"E	50°26′18"N	417	under-forestry,Forest margin	theropencedrymion	23
	Baihua Forest Farm	124°25′09"E	50°12′21"N	300	On the hillside	theropencedrymion	1
	Hanuo River Forest Farm	125°45′23"E	51°01′18"N	400	under-forestry	broad-leaved forest	10
Shiba Station Forestry Bureau	Seventeen Station Forest Farm	125°28′20"E	52°19′23"N	400	under-forestry	theropencedrymion	93
	Eighteen Station Forest Farm	125°15′58"E	52°28′10"N	400	under-forestry	theropencedrymion	564
	Nineteen Station Forest Farm	125°27′05"E	52°39′46"N	350	under-forestry	theropencedrymion	10
	Yongqing Forest Farm	125°09′10"E	52°36′08"N	200	under-forestry	theropencedrymion	1019
	Xiaoyinhe Forest Farm	125º11′43"E	52º56′13"N	200	under-forestry	theropencedrymion	1024
	Chabanhe Forest Farm	125º18′37"E	52º16′22"N	200	under-forestry	theropencedrymion	78
	Yixiken Forest Farm	126º02′44"E	52º46′49"N	200	under-forestry	theropencedrymion	971
	Oupu Forest Farm	126º02′44"E	52º46′49"N	200	under-forestry	theropencedrymion	27
Songling Forestry Bureau	Beidaling Forest Farm	124°27′06"E	51°04′41"N	480	Beside ditches and ponds	shrubbery	1260
Tuqiang Forestry Bureau	-	122°18′28"E～123°28′10"E	52°15′35"N～53°33′42"N	800～1300	Beside ditches and ponds,Half hillside	theropencedrymion	100000
Xinlin Forestry Bureau	-	123°41′11"E～125°25′05"E	51°21′05"N～52°10′11"N	Over 800	On the hillside	theropencedrymion	565317
