# Supplementary material for: Genetic diversity of Rhododendron dauricum based on morphological traits and SSR markers
Source: Front Plant Sci. 2025 Feb 6;16:1533824. doi: 10.3389/fpls.2025.1533824 (PMC11839661; doi:10.3389/fpls.2025.1533824)
Supplement: Supplementary file 5 [file Table2.xlsx]

## Sheet: Sheet1
Table S2 Natural overview of sampling sites for 13 R. dauricum populations
samples	coordinate	altitude（m）	mean annual temperature（℃）	annual precipitation（mm）	adaptable habitat	vegetational form	soil type
Daling（DL）	N51°37’13.01	821	4.5	500	Hillside roadside	Under Larix gmelinii forest	dark brown earth
	E123°50’57.25
Hongwei（HW）	N51°55’11.91	629	-4.1	503	Hillside roadside	Under Larix gmelinii forest	dark brown earth
	E123°35’3.78
Jiagedaqi（JGDQ）	N50°37’14.65	380	-1.2	494.8	The shady slope roadside	Under Betula dahurica and Betula platyphylla forest	dark brown earth
	E124°11’68.22
Tahe（TH）	N52°22’12.2	434	2.4	463.2	schattenseite slope	Under Larix gmelinii and Betula platyphylla forest	dark brown earth
	E124°49’41.54
Huzhong（HZ）	N52°2’27.37	545	-4.3	497.7	sunny slope	Under Pinus sylvestris var.mongolica forest	dark brown earth
	E123°35’59.89
Taoshan（TS）	N46°55’08.29	368.4	2.8	638	sunny slope	mined-land	sand
	E128°11’28.61
Jinshantun（JST）	N47°25’35.73	291.4	1	630	crest	Pinus koraiensis and Pinus sylvestris var.mongolica artificial forest	dark brown earth
	E129°24’07.48
Hongxing（HX）	N48°46’31.15	426	-4	550	volcanic rock	Under the larch gmelinii forest	volcanic rock
	E128°43’00.82
Meixi（MX）	N46°55’09.61	490	0.44	640	volcanic rock	Under the larch gmelinii forest	volcanic rock
	E128°11’40.74
Youhao（YH）	N47.27’64.09	490.7	0.4	630	volcanic rock	Under the larch gmelinii forest	volcanic rock
	E128.78’29.28
Haolibao（HLB）	N50°40’41.74	896	-5.3	455	under forest	Under the larch gmelinii forest	dark brown earth
	E121°31’24.57
Delbuer（DEBE）	N50°55’37.12	966	-5.5	337	under forest	Under the larch gmelinii forest	dark brown earth
	E121°81’21.5
Mordauga（MEDG）	N51°5’9.21	1030	-6	360	under forest	Under the larch gmelinii forest	dark brown earth
	E120°56’44.77
