# Supplementary material for: Genetic diversity of Rhododendron dauricum based on morphological traits and SSR markers
Source: Front Plant Sci. 2025 Feb 6;16:1533824. doi: 10.3389/fpls.2025.1533824 (PMC11839661; doi:10.3389/fpls.2025.1533824)
Supplement: Supplementary file 6 [file Table3.xlsx]

## Sheet: Sheet1
	Table S3 General information of 68 pairs SSR primers
	PrimeRd	Primer sequence (5〜3)	Repetitive motif	Fragment size (bp)	Temperature（℃）	species
	Rd-SSR-1	F: ATTTATCCTGTTTTCGCCCG R: TGGAGATGGACATGATCGAA	(AAAGA)4	103	53	R. henanense subsp. lingbaoense
	Rd-SSR-2	F: GGCTCTTGGATTTGTGAAGG R: CCAACCGGAAAAAGAACTCA	(AAAGG)5	104	53
	Rd-SSR-3	F: CAGCATGGTTTGAAGCAGAA R: TTTCAACCCATTTACCCCAA	(AACCA)4	164	53
	Rd-SSR-4	F: AAAAAGAAAACTCCCACGGC R: TCCCTCATTGTTTTTCGGAG	(AG) 12	279	53
	Rd-SSR-5	F: TCTGAATTCTTTTGGCCACG R: TTCTCCGATCGCTAATCCTC	(AGA)8	146	53
	Rd-SSR-6	F: TCTGAATTCATCATCACAGCCT R: TTGAAGTGGCTGTAAAATGCC	(AGAT)5	138	53
	Rd-SSR-7	F: AAGCCAACCAAACTGTCGTC R: CGAAGAATTAAGCACAGTGAATTTT	(AGGAA)4	219	55
	Rd-SSR-8	F: TCTCTATATTGAACCGGGGC R: TCAAACAACCTTCCACACCA	(AGGTGG)4	262	54
	Rd-SSR-9	F: AATCACCATGTTCATGGCCT R: AGGGTTTGGATTGAGTGTGG	(ATC)6	187	55
	Rd-SSR-10	F: TGTTTCGGGATGTGAGTGTG R: TGAGAGGACGCGTGATTAGA	(CT) 10	122	55
	Rd-SSR-11	F: TGGTCTCCCTCACCAATAGC R: TGGTTTGTGTGTCAGGCATT	(CT) 11	174	56
	Rd-SSR-12	F: CCATTTACCCCGTCCCTTAC R: GGGAATTTGTCCTGTTCTCTTTT	(CT)14	105	55
	Rd-SSR-13	F: ATTCAAAGGCGAGTAATGCG R: CTCTCCCTCAACCTCTCCCT	(GAG)7	124	59
	Rd-SSR-14	F: AAAGCTCCACCATGAACACC R: GTTGCTCGAAACGCATCATA	(GAT)7	195	55
	Rd-SSR-15	F: AGATCTGAATTCCGGAAACG R: ATGGTTCAAGGTTTTGGCAG	(GATCG)6	209	53
	Rd-SSR-16	F: CCCCCGACCGTTCACTAAAT R: ATGACGATGTCGAGCTGGTC	(CT )8	158	56	R. fortunei Lindl．
	Rd-SSR-17	F: GGCCTCCTTCTAGGGTTCCA R: CCTTTGGCAACGAAACAGGG	(TC )8	178	56
	Rd-SSR-18	F: GCTCCACCAATTCGTCAGGA R: GCGGTGGATTAGGGATGGAG	(CT )9	234	55
	Rd-SSR-19	F: CCAACAACAACAAGGCCTCG R: ACTAGGGTGCCTTCGGAGAT	(CGA )9	273	56
	Rd-SSR-20	F: AAGGAGGCGGTGAGTTAAGC R: GGCTTTTTGTCCGGTTTCCC	(GGA )8	199	56
	Rd-SSR-21	F: CCAAGTAGGTGTTAGCTTGAGA R: AACCACCCATTGCCAACTCA	(CT )7	126	55
	Rd-SSR-22	F: ATGGCTGCGTCGTTCAGTAA R: ACGACCAGTGGCCCAATAAG	(GGT )5	237	54
	Rd-SSR-23	F: GCAAAAACCCCTCCCTCTCA R: TACAGGAGGAGATGCATGCC	(TC )9	101	53
	Rd-SSR-24	F: GGCACGATGGGTTTTGATGG R: TCACCCCTCTCTCTCTCGTC	(TA )9	180	55
	Rd-SSR-25	F: AAGGCATGACACCTCAGTCG R: ATGGCGACTCCTCTCTCAGT	(AG )8	247	55
	Rd-SSR-26	F: GGCTGGTGGGATGATGACAA R: AGCAGCAGCAGCATAGTGAT	(CAG )5	223	55
	Rd-SSR-27	F: CTAGGCGTGCAATCTAGGGG R: CGCTTCGCTACTCAGACCAT	(AG )6	197	56
	Rd-SSR-28	F: AGGGAGAAGGAGGAACGGTT R: AACGGGCAGAGAAAAACCCr	(GGA )5	184	53
	Rd-SSR-29	F: TGATGTGCTCAGTCCATGGG R: GGGTATATGGGGGCAAGATGC	(TCT )6	138	55
	Rd-SSR-30	F: ATCCAAAACCCTAGTGGCCG R: GCAGCTCACGAAAACTTCCC	(AG )8	187	56
	Rd-SSR-31	F: CAGAGCTGGACTGAGTGAGC R: GAACAATCGACTGGGACCGT	(CT )9	220	58
	Rd-SSR-32	F: TGTGCTTGCTAGTCCTTGTTGA R: GGGAGAGGAGATGGAGGTGT	(AG )9	167	58
	Rd-SSR-33	F: GCGATTGTGGTTCTAGGAGGT R: AAAGAAGTCATGCGCATGCC	(TG )9	231	56
	Rd-SSR-34	F: GGCTGCCTCTCTGGAAACTT R: GGTATACGTCACTGCCCACC	(GAG )5	215	57
	Rd-SSR-35	F: ATACAAGCCCAACTCCGGTG R: CGCCTCCAAGAACCCAATCT	(TC )7	229	56
	Rd-SSR-36	F: CCTTGTCCTCCATTGGGCAT R: TCAGAGCTTGCTTGGCTTGA	(GTC )5	272	55
	Rd-SSR-37	F: ATAGGAAACGAGGCCATGGC R: TGTGGCTGCAGGAACAAGAA	(AGC )5	240	58
	Rd-SSR-38	F: GTTATCAGCGCTCCCCTCTC R: ACACGAACCCCAAACCATGA	(TG )6	272	55
	Rd-SSR-39	F: GCTGCGACTCCACAGTCTAA R: CCCTGAATTCCCAGCCAAGT	(TAA )5	278	56
	Rd-SSR-40	F: TCGCTAGGGCTTTCGATTCC R: AAAGCGCCATGACCTCTCTC	(GAA )8	270	56
	Rd-SSR-41	F: TGTTGGACCTACGTGGCAAA R: GCACCTTGTTTCTGATGTGCC	(GTG )5	203	56
	Rd-SSR-42	F: GCAGTAAGACCGGAAGCACT R: AATACGTTTTGGTGGCGCAC	(AG )9	122	53
	Rd-SSR-43	F: GGCTCAACTCCTACGACTTTAA R: GGCGAGGACGAAGAAGACT	（TC）8	108〜125	53	R. catawbiense
	Rd-SSR-44	F: CAATGGGTTGGGACTTGC R: GACTACAGCTTTCTGACGTTACTCC	（TG）15	149〜183	54	R. simsii
	Rd-SSR-45	F: GCCGCATTTCAGATTAGCTC R: AACCCTAGCCGCAATGAGA	（TC）14-（CT）6-（CT）9	77 〜139	51	R.catawbiense
	Rd-SSR-46	F: ACGAGGGAAGGGGAAGACT R: CGATGAACAAGAACGACCAG	（AG）8	91 〜109	52	R. simsii
	Rd-SSR-47	F: ACGAACAACCGCAAGATG R: TCATTCTCAAGTACGTGAATGC	（GA）6	162〜178	55	R. catawbiense
	Rd-SSR-48	F: ACCGAATAAACAAAAGTTTTTCAG R: TTATTGGGTGGTGCGTCAG	（AG）14	130〜168	52	R. catawbiense
	Rd-SSR-49	F: GCACGAGGAAGAAATCAAATA R: GCAAGCTGAGCTGGGAAA	（TC）8	165〜185	49	R. catawbiense
	Rd-SSR-50	F: ATATGTCCCGGACCGTCAAC R: AAACCCTGCAAAGTACCAAA	（TG）9	110〜146	52	R. simsii
	Rd-SSR-51	F: GGGTTTCTAAGACACCCATTCAT R: GTCTGCTCTGTAGGCTGTGATT	（TC）8	85 〜98	54	R. catawbiense
	Rd-SSR-52	F: ATGTGAACTTGTCGCTGGAA R: GAGGTGGTAGTGGATTGATGG	（TG）9	154〜166	54	R. simsii
	Rd-SSR-53	F: CGAGGCTCCCATCAAAACA R: TCGAAAGCCATGATTCCGT	（TC）5 -（CT）9	90 〜119	52	R. catawbiense
	Rd-SSR-54	F: AACCCAGTTGTACCTGCATTTC R: TGGTGATGTCTACGTTGGAGG	（AG）31	118〜158	53	R. catawbiense
	Rd-SSR-55	F: CGAATCCCAACCTTCTCAAC R: CCAGCCAGAAGATTGATTTGA	（CT）11-（AG）15	170〜192	55	R. catawbiense
	Rd-SSR-56	F: TGATCGTCGGCCTTCTGGTG R: AGACTCATGGTTGGCTTGGA	（AC） 14	193〜205	56	R. simsii
	Rd-SSR-57	F: TAACCTCCTCAAATCGACAACA R: AGCAAACAAATATCCCACCAAC	（TC）14	106〜131	51	R. catawbiense
	Rd-SSR-58	F: GAAGTCCGCATTTTCTCAGTCTGC R: AGGGAGTGCAAGTGTGATTTGTGA	（TA）11	129〜164	57	R. delavai
	Rd-SSR-59	F: CCGTTTCATATATGGTCATTTGAATGGC R: CCTTGGAGCCTAAGCGACAAAATG	（CT）18	144〜192	59	R. delavai
	Rd-SSR-60	F: TTGGCAGTTTCGCACAACTTGATT R: AGTTCGAGGCAAAAAGAACACCCA	（CTT）7	136〜146	58	R. delavai
	Rd-SSR-61	F: AGGTGGTCTGTAGGGGTCG R: TGCGTCACGATTACTATGCC	（GTG）5	138〜146	54	R. catawbiense
	Rd-SSR-62	F: GGTGGAAGGTTAGGAGAAAC R: TAACAAGTGCTAATTGTGGG	（AC） 18	136〜148	49	R. simsii
	Rd-SSR-63	F: TCCTCCACGCTATCTTGTTCTCTCT R: CGATTTCCATGGCTAGAACCCGAA	（TC）12	126〜166	52	R. delavai
	Rd-SSR-64	F: GCACGAGGGTGGGTGGTA R: GGTTCCGTCGTCCTGTTGA	（AGC）6	144〜178	55	R. catawbiense
	Rd-SSR-65	F: CGTTTGACGCCACGGAGTATGTT R: GGGCACAAACAAGCGAGCATAAAT	（TAACA）4	77 〜101	58	R. delavai
	Rd-SSR-66	F: CGTTTACCACTTCCTGCTTCC R: GTCAACCGCCTTCATCTGC	（TC）15	212〜224	55	R. catawbiense
	Rd-SSR-67	F: AGGCAAACCCACCAAGGA R: CCGTGGTTTGAGAATCCCT	（CT）7	115〜144	51	R. catawbiense
	Rd-SSR-68	F: GCACTTGGGTTCGAAACTTGGTAT R: AAATTCCCTCTTCAATTAGTGGGGG	（CT） 24	196〜239	58	R. delavai
