# Supplementary material for: Genetic diversity of Rhododendron dauricum based on morphological traits and SSR markers
Source: Front Plant Sci. 2025 Feb 6;16:1533824. doi: 10.3389/fpls.2025.1533824 (PMC11839661; doi:10.3389/fpls.2025.1533824)
Supplement: Supplementary file 7 [file Table4.xlsx]

## Sheet: Sheet1
Table S4 Available primer information
Primers	Primer sequence (5〜3)	Repetitive motif	Fragment size (bp)	Temperature（℃）	GenBank Accession No.
Rd-SSR-9	F:AATCACCATGTTCATGGCCT	(ATC)6	187	55	MT239363
	R:AGGGTTTGGATTGAGTGTGG
Rd-SSR-16	F:CCCCCGACCGTTCACTAAAT	(CT)8	158	56	PRJNA885230
	R:ATGACGATGTCGAGCTGGTC
Rd-SSR-19	F:CCAACAACAACAAGGCCTCG	(CGA)9	273	55	PRJNA885230
	R:ACTAGGGTGCCTTCGGAGAT
Rd-SSR-34	F:GGCTGCCTCTCTGGAAACTT	(GAG)5	215	56	PRJNA885230
	R:GGTATACGTCACTGCCCACC
Rd-SSR-38	F:GTTATCAGCGCTCCCCTCTC	(TG)6	272	56	PRJNA885230
	R:ACACGAACCCCAAACCATGA
Rd-SSR-43	F:GGCTCAACTCCTACGACTTTAA	(TC)8	116	53	CV015029
	R:GGCGAGGACGAAGAAGACT
Rd-SSR-51	F:GGGTTTCTAAGACACCCATTCAT	(TC)8	90	54	CV015005
	R:GTCTGCTCTGTAGGCTGTGATT
Rd-SSR-53	F:CGAGGCTCCCATCAAAACA	(TC)5-(CT)9	95	52	CV014960
	R:TCGAAAGCCATGATTCCGT
Rd-SSR-57	F:TAACCTCCTCAAATCGACAACA	(TC)14	113	51	CV015054
	R:AGCAAACAAATATCCCACCAAC
Rd-SSR-59	F:CCGTTTCATATATGGTCATTTGAATGGC	(CT)18	144	59	KU144586
	R:CCTTGGAGCCTAAGCGACAAAATG
Rd-SSR-60	F:TTGGCAGTTTCGCACAACTTGATT	(CTT)7	140	58	KU144584
	R:AGTTCGAGGCAAAAAGAACACCCA
Rd-SSR-65	F:CGTTTGACGCCACGGAGTATGTT	(TAACA)4	85	58	KU144583
	R:GGGCACAAACAAGCGAGCATAAAT
Rd-SSR-66	F:CGTTTACCACTTCCTGCTTCC	(TC)15	212	55	CV015228
	R:GTCAACCGCCTTCATCTGC
