# Supplementary material for: Genetic diversity of Rhododendron dauricum based on morphological traits and SSR markers
Source: Front Plant Sci. 2025 Feb 6;16:1533824. doi: 10.3389/fpls.2025.1533824 (PMC11839661; doi:10.3389/fpls.2025.1533824)
Supplement: Supplementary file 8 [file Table5.xlsx]

## Sheet: Sheet1
Table S5 Nei's 1973 genetic distance among R. dauricum populations
OTU	DEBE	DL	HLB	HW	HX	HZ	JGDQ	JST	MEDG	MX	TH	TS	YH
DEBE	0
DL	0.2115	0
HLB	0.1923	0.2115	0
HW	0.0833	0.2292	0.2083	0
HX	0.2115	0.0385	0.2115	0.1875	0
HZ	0.1731	0.1923	0.1731	0.0833	0.1731	0
JGDQ	0.2115	0.1154	0.2115	0.1458	0.1346	0.1346	0
JST	0.1923	0.1346	0.1923	0.2083	0.1346	0.2115	0.1346	0
MEDG	0.25	0.2692	0.1346	0.2708	0.2308	0.3077	0.3462	0.2885	0
MX	0.1538	0.1346	0.0769	0.1667	0.1731	0.0962	0.1346	0.1538	0.25	0
TH	0.0962	0.1923	0.1346	0.0417	0.1731	0.0962	0.1538	0.1731	0.1923	0.1154	0
TS	0.1923	0.1346	0.1923	0.125	0.1154	0.1538	0.0962	0.0385	0.2885	0.1538	0.1346	0
YH	0.1136	0.2273	0.1364	0.125	0.2727	0.1136	0.2273	0.25	0.2727	0.0455	0.0909	0.25	0
